# Supplementary material for: Mapping of Ebola virus spillover: Suitability and seasonal variability at the landscape scale
Source: PLoS Negl Trop Dis. 2021 Aug 23;15(8):e0009683. doi: 10.1371/journal.pntd.0009683 (PMC8425568; doi:10.1371/journal.pntd.0009683)
Supplement: S1 Table — (XLSX) [file pntd.0009683.s001.xlsx]

## Sheet: Feuil1
Search in PubMed (26/01/2021) using ebola AND ecology* AND spillover in all fields, for 1990-2019
18 articles retrieved in PubMed (all fields) & 22 in Web of Science (all databases; topic):
The numbers indicate order of appearance of the paper in the results of each search. NA for papers that were not found in the search.
Papers selected are marked with an X; (X) refer to papers selected, but that are not original research papers
PubMed	Web of Science	Google Scholar	Science Direct	Year	Used in selection of factors
1	2	7	1	2019		Reed Hranac, C., Jonathan C. Marshall, Ara Monadjem, et David T. S. Hayman. « Predicting Ebola Virus Disease Risk and the Role of African Bat Birthing ». Epidemics 29 (1 décembre 2019): 100366. https://doi.org/10.1016/j.epidem.2019.100366.
2	6			2019		Borremans, Benny, Christina Faust, Kezia R. Manlove, Susanne H. Sokolow, et James O. Lloyd-Smith. « Cross-Species Pathogen Spillover across Ecosystem Boundaries: Mechanisms and Theory ». Philosophical Transactions of the Royal Society of London. Series B, Biological Sciences 374, no 1782 (30 septembre 2019): 20180344. https://doi.org/10.1098/rstb.2018.0344.
3	8	1		2019		Kock, R. A., M. Begovoeva, R. Ansumana, et R. Suluku. « Searching for the Source of Ebola: The Elusive Factors Driving Its Spillover into Humans during the West African Outbreak of 2013-2016 ». Revue Scientifique Et Technique (International Office of Epizootics) 38, no 1 (mai 2019): 113‑22. https://doi.org/10.20506/rst.38.1.2946.
4	12	22		2017		Buceta, Javier, et Kaylynn Johnson. « Modeling the Ebola Zoonotic Dynamics: Interplay between Enviroclimatic Factors and Bat Ecology ». Plos One 12, no 6 (12 juin 2017): e0179559. https://doi.org/10.1371/journal.pone.0179559.
5	9			2018	X	Wollenberg Valero, Katharina C., Raphael D. Isokpehi, Noah E. Douglas, Seenith Sivasundaram, Brianna Johnson, Kiara Wootson, et Ayana McGill. « Plant Phenology Supports the Multi-Emergence Hypothesis for Ebola Spillover Events ». EcoHealth 15, no 3 (1 septembre 2018): 497‑508. https://doi.org/10.1007/s10393-017-1288-z.
6		3		2016	X	Judson, Seth D., Robert Fischer, Andrew Judson, et Vincent J. Munster. « Ecological Contexts of Index Cases and Spillover Events of Different Ebolaviruses ». PLOS Pathogens 12, no 8 (5 août 2016): e1005780. https://doi.org/10.1371/journal.ppat.1005780.
7		33		2019		Ponce, Luis, Ryo Kinoshita, et Hiroshi Nishiura. « Exploring the Human-Animal Interface of Ebola Virus Disease Outbreaks ». Mathematical Biosciences and Engineering: MBE 16, no 4 (11 avril 2019): 3130‑43. https://doi.org/10.3934/mbe.2019155.
8	7	29		2019		Schmidt, John Paul, Sean Maher, John M. Drake, Tao Huang, Maxwell J. Farrell, et Barbara A. Han. « Ecological indicators of mammal exposure to Ebolavirus ». Philosophical Transactions of the Royal Society B: Biological Sciences 374, no 1782 (30 septembre 2019): 20180337. https://doi.org/10.1098/rstb.2018.0337.
9	1			2020		Fischer, Kerstin, Alimou Camara, Cécile Troupin, Sarah K. Fehling, Thomas Strecker, Martin H. Groschup, Noel Tordo, et Sandra Diederich. « Serological Evidence of Exposure to Ebolaviruses in Domestic Pigs from Guinea ». Transboundary and Emerging Diseases 67, no 2 (mars 2020): 724‑32. https://doi.org/10.1111/tbed.13391.
10	4	86		2019		Olson, Sarah H., Gerard Bounga, Alain Ondzie, Trent Bushmaker, Stephanie N. Seifert, Eeva Kuisma, Dylan W. Taylor, Vincent J. Munster, et Chris Walzer. « Lek-Associated Movement of a Putative Ebolavirus Reservoir, the Hammer-Headed Fruit Bat (Hypsignathus Monstrosus), in Northern Republic of Congo ». PLOS ONE 14, no 10 (1 octobre 2019): e0223139. https://doi.org/10.1371/journal.pone.0223139.
11	5	12		2019		Kuisma, Eeva, Sarah H. Olson, Kenneth N. Cameron, Patricia E. Reed, William B. Karesh, Alain I. Ondzie, Marc-Joël Akongo, et al. « Long-Term Wildlife Mortality Surveillance in Northern Congo: A Model for the Detection of Ebola Virus Disease Epizootics ». Philosophical Transactions of the Royal Society of London. Series B, Biological Sciences 374, no 1782 (30 septembre 2019): 20180339. https://doi…
12	19	19		2015	X	Walsh, Michael G., et M. A. Haseeb. « The Landscape Configuration of Zoonotic Transmission of Ebola Virus Disease in West and Central Africa: Interaction between Population Density and Vegetation Cover ». PeerJ 3 (20 janvier 2015): e735. https://doi.org/10.7717/peerj.735.
13	3			2019		Prescott, Joseph, Jonathan C. Guito, Jessica R. Spengler, Catherine E. Arnold, Amy J. Schuh, Brian R. Amman, Tara K. Sealy, et al. « Rousette Bat Dendritic Cells Overcome Marburg Virus-Mediated Antiviral Responses by Upregulation of Interferon-Related Genes While Downregulating Proinflammatory Disease Mediators ». MSphere 4, no 6 (4 décembre 2019). https://doi.org/10.1128/mSphere.00728-19.
14		30		2016		Plowright, Raina K., Alison J. Peel, Daniel G. Streicker, Amy T. Gilbert, Hamish McCallum, James Wood, Michelle L. Baker, et Olivier Restif. « Transmission or Within-Host Dynamics Driving Pulses of Zoonotic Viruses in Reservoir–Host Populations ». PLOS Neglected Tropical Diseases 10, no 8 (4 août 2016): e0004796. https://doi.org/10.1371/journal.pntd.0004796.
15			20	2014		Pigott, David M, Aniruddha Deshpande, Ian Letourneau, Chloe Morozoff, Robert C Reiner, Moritz U G Kraemer, Shannon E Brent, et al. « Local, national, and regional viral haemorrhagic fever pandemic potential in Africa: a multistage analysis ». The Lancet 390, no 10113 (16 décembre 2017): 2662‑72. https://doi.org/10.1016/S0140-6736(17)32092-5.
16		34		2012		Olson, Sarah H., Patricia Reed, Kenneth N. Cameron, Benard J. Ssebide, Christine K. Johnson, Stephen S. Morse, William B. Karesh, Jonna A. K. Mazet, et Damien O. Joly. « Dead or alive: animal sampling during Ebola hemorrhagic fever outbreaks in humans ». Emerging Health Threats Journal 5, no 1 (1 janvier 2012): 9134. https://doi.org/10.3402/ehtj.v5i0.9134.
17			33	2008		Dimitrov, Dobromir T., Thomas G. Hallam, Charles E. Rupprecht, et Gary F. McCracken. « Adaptive Modeling of Viral Diseases in Bats with a Focus on Rabies ». Journal of Theoretical Biology 255, no 1 (7 novembre 2008): 69‑80. https://doi.org/10.1016/j.jtbi.2008.08.007.
18	18			2015		Hayman, David T. S. « Biannual birth pulses allow filoviruses to persist in bat populations ». Proceedings of the Royal Society B: Biological Sciences 282, no 1803 (22 mars 2015): 20142591. https://doi.org/10.1098/rspb.2014.2591.
NA	10			2018		Alexander, Kathleen A., Colin J. Carlson, Bryan L. Lewis, Wayne M. Getz, Madhav V. Marathe, Stephen G. Eubank, Claire E. Sanderson, et Jason K. Blackburn. « The Ecology of Pathogen Spillover and Disease Emergence at the Human-Wildlife-Environment Interface ». In The Connections Between Ecology and Infectious Disease, édité par Christon J. Hurst, 267‑98. Advances in Environmental Microbiology. Cha…
NA	11			2017		Páez, D. J., J. Giles, H. Mccallum, H. Field, D. Jordan, A. J. Peel, et R. K. Plowright. « Conditions Affecting the Timing and Magnitude of Hendra Virus Shedding across Pteropodid Bat Populations in Australia ». Epidemiology & Infection 145, no 15 (novembre 2017): 3143‑53. https://doi.org/10.1017/S0950268817002138.
NA	13			2017		Wilkinson, David A., et David TS Hayman. « Bat and Virus Ecology in a Dynamic World ». Microbiology Australia 38, no 1 (14 mars 2017): 33‑35. https://doi.org/10.1071/MA17011.
NA	14			2017	X	Schmidt, John Paul, Andrew W. Park, Andrew M. Kramer, Barbara A. Han, Laura W. Alexander, et John M. Drake. « Spatiotemporal Fluctuations and Triggers of Ebola Virus Spillover ». Emerging Infectious Diseases 23, no 3 (mars 2017): 415‑22. https://doi.org/10.3201/eid2303.160101.
NA	15	5		2017	X	Rulli, Maria Cristina, Monia Santini, David T. S. Hayman, et Paolo D’Odorico. « The nexus between forest fragmentation in Africa and Ebola virus disease outbreaks | Scientific Reports ». Scientific Reports 7 (2017): 41613. https://doi.org/DOI: 10.1038/srep41613.
NA	16		25	2017		Kelly, Terra R., William B. Karesh, Christine Kreuder Johnson, Kirsten V. K. Gilardi, Simon J. Anthony, Tracey Goldstein, Sarah H. Olson, Catherine Machalaba, et Jonna A. K. Mazet. « One Health proof of concept: Bringing a transdisciplinary approach to surveillance for zoonotic viruses at the human-wild animal interface ». Preventive Veterinary Medicine, Special Issue on 14th International Sympos…
NA	17	58		2017		Amman, Brian R., Robert Swanepoel, Stuart T. Nichol, et Jonathan S. Towner. « Ecology of Filoviruses ». In Marburg- and Ebolaviruses: From Ecosystems to Molecules, édité par Elke Mühlberger, Lisa L. Hensley, et Jonathan S. Towner, 23‑61. Current Topics in Microbiology and Immunology. Cham: Springer International Publishing, 2017. https://doi.org/10.1007/82_2017_10.
NA	20			2013		Ng, Justin H. J., et Michelle L. Baker. « Bats and Bat-Borne Diseases: A Perspective on Australian Megabats ». Australian Journal of Zoology 61, no 1 (9 juillet 2013): 48‑57. https://doi.org/10.1071/ZO12126.
NA	21	8 / 87		2012		Wood James L. N., Leach Melissa, Waldman Linda, MacGregor Hayley, Fooks Anthony R., Jones Kate E., Restif Olivier, et al. « A framework for the study of zoonotic disease emergence and its drivers: spillover of bat pathogens as a case study ». Philosophical Transactions of the Royal Society B: Biological Sciences 367, no 1604 (19 octobre 2012): 2881‑92. https://doi.org/10.1098/rstb.2012.0228.
NA	22			2004		Peterson, A. Townsend, Darin S. Carroll, James N. Mills, et Karl M. Johnson. « Potential Mammalian Filovirus Reservoirs ». Emerging Infectious Diseases 10, no 12 (décembre 2004): 2073‑81. https://doi.org/10.3201/eid1012.040346.
				2015		Redding, David W., Lina M. Moses, Andrew A. Cunningham, James Wood, et Kate E. Jones. « Environmental-Mechanistic Modelling of the Impact of Global Change on Human Zoonotic Disease Emergence: A Case Study of Lassa Fever ». Methods in Ecology and Evolution 7, no 6 (2016): 646‑55. https://doi.org/10.1111/2041-210X.12549.
Adding risk AND zaire to the previous search in PubMed returned only three papers, numbers in red bold above.
Adding risk AND zaire to the previous search in WoS returned only two papers, numbers in red bold above.
Search in Google Scholar (26/01/2021)
Using the following words: ebola, ecology, spillover for 1990 to 2019 returned 2320 results
Using the following words: ebola, ecology, spillover, risk, zaire for 1990 to 2019 returned 640 results. Only the first 150, reported below, were used for the selection of risk factors.
Some of the papers had already been found using Web of Science or PubMed (above), and some of them were found twice in Google Scholar
		2		2014		Plowrigth, Raina K., Peggy Eby, Peter J. Hudson, Ina L. Smith, David Westcott, Wayne L. Bryden, Deborah Middleton, et al. « Ecological dynamics of emerging bat virus spillover ». Proceedings of the Royal Society B: Biological Sciences 282, no 1798 (7 janvier 2015): 20142124. https://doi.org/10.1098/rspb.2014.2124.
		4		2019		Sokolow, Susanne H., Nicole Nova, Kim M. Pepin, Alison J. Peel, Juliet RC Pulliam, Kezia Manlove, Paul C. Cross, Daniel J. Becker, Raina K. Plowright, et Hamish McCallum. « Ecological interventions to prevent and manage zoonotic pathogen spillover ». Philosophical Transactions of the Royal Society B 374, no 1782 (2019): 20180342.
		6	2	2007		Groseth, Allison, Heinz Feldmann, et James E. Strong. « The ecology of Ebola virus ». Trends in microbiology 15, no 9 (2007): 408‑16.
		9		2009		Leroy, Eric M., Alain Epelboin, Vital Mondonge, Xavier Pourrut, Jean-Paul Gonzalez, Jean-Jacques Muyembe-Tamfum, et Pierre Formenty. « Human Ebola outbreak resulting from direct exposure to fruit bats in Luebo, Democratic Republic of Congo, 2007 ». Vector-borne and zoonotic diseases 9, no 6 (2009): 723‑28.
		10		2015		Ezenwa, Vanessa O., Anne-Helene Prieur-Richard, Benjamin Roche, Xavier Bailly, Pierre Becquart, Gabriel E. Garcia-Pena, Parviez R. Hosseini, Felicia Keesing, Annapaola Rizzoli, et Gerardo Suzan. « Interdisciplinarity and infectious diseases: an Ebola case study ». PLoS Pathog 11, no 8 (2015): e1004992.
		11 / 78		2017		Redding, D. W., P. M. Atkinson, A. A. Cunningham, G. Lo Iacono, L. M. Moses, James Wood, et K. E. Jones. « Impact of global change on future Ebola emergence and epidemic potential in Africa ». BioRxiv, 2017, 206169.
		13		2017		Plowright, Raina K., Colin R. Parrish, Hamish McCallum, Peter J. Hudson, Albert I. Ko, Andrea L. Graham, et James O. Lloyd-Smith. « Pathways to Zoonotic Spillover ». Nature Reviews Microbiology 15, no 8 (août 2017): 502‑10. https://doi.org/10.1038/nrmicro.2017.45.
		14		2016		Distribution and Seasonality of Potential Ebola Bat Reservoirs / Emerging Disease Insights / Research from the PREDICT Modelling & Analytics team
		15 / 95		2017		Leendertz, S. A. J. « Leendertz, SAJ, Wich, SA, Ancrenaz, M, Bergl, RA, Gonder, MK, Humle, T and Leendertz, FH Ebola in great apes–current knowledge, possibilities for vaccination and the implications for conservation and human health http://researchonline. ljmu. ac. uk/id/eprint/4098 », s. d.
		16		2017	X	Nyakarahuka L, Ayebare S, Mosomtai G, Kankya C, Lutwama J, Mwiine FN, et al. Ecological Niche Modeling for Filoviruses: A Risk Map for Ebola and Marburg Virus Disease Outbreaks in Uganda. PLoS Curr. 2017; 9. doi:10.1371/currents.outbreaks.07992a87522e1f229c7cb023270a2af1.
		17 / 81		2015		Huff, Amber. « Ebola and Lessons for Development », 2015.
		18		2016		Leendertz, Siv Aina J., Jan F. Gogarten, Ariane Düx, Sebastien Calvignac-Spencer, et Fabian H. Leendertz. « Assessing the Evidence Supporting Fruit Bats as the Primary Reservoirs for Ebola Viruses ». EcoHealth 13, no 1 (1 mars 2016): 18‑25. https://doi.org/10.1007/s10393-015-1053-0.
		20		2015	(X)	Alexander KA, Sanderson CE, Marathe M, Lewis BL, Rivers CM, Shaman J, et al. What Factors Might Have Led to the Emergence of Ebola in West Africa? PLoS Neglect Trop D. 2015; 9: e0003652. doi:10.1371/journal.pntd.0003652
		21		2016		Breman, Joel G., David L. Heymann, Graham Lloyd, Joseph B. McCormick, Malonga Miatudila, Frederick A. Murphy, Jean-Jacques Muyembé-Tamfun, et al. « Discovery and Description of Ebola Zaire Virus in 1976 and Relevance to the West African Epidemic During 2013–2016 ». The Journal of Infectious Diseases 214, no suppl_3 (15 octobre 2016): S93‑101. https://doi.org/10.1093/infdis/jiw207.
		23		2015		Meseko, Clement Adebajo, Adeniyi Olugbenga Egbetade, et Shamsudeen Fagbo. « Ebola virus disease control in West Africa: an ecological, one health approach ». The Pan African Medical Journal 21 (4 mai 2015). https://doi.org/10.11604/pamj.2015.21.6.6587.
		24		2016		Wallace, Robert G, Richard Kock, Luke Bergmann, Marius Gilbert, Lenny Hogerwerf, Claudia Pittiglio, Raffaele Mattioli, et Rodrick Wallace. « Did Neoliberalizing West African Forests Produce a New Niche for Ebola? » International Journal of Health Services 46, no 1 (1 janvier 2016): 149‑65. https://doi.org/10.1177/0020731415611644.
		25		2007		Pourrut, X., A. Délicat, P. E. Rollin, T. G. Ksiazek, J.-P. Gonzalez, et E. M. Leroy. « Spatial and Temporal Patterns of Zaire Ebolavirus Antibody Prevalence in the Possible Reservoir Bat Species ». The Journal of Infectious Diseases 196, no Supplement_2 (15 novembre 2007): S176‑83. https://doi.org/10.1086/520541.
		26	7	2017		Peckham, Robert, et Ria Sinha. « Satellites and the New War on Infection: Tracking Ebola in West Africa ». Geoforum 80 (1 mars 2017): 24‑38. https://doi.org/10.1016/j.geoforum.2017.01.001.
		27		2016		Wallace, RG; Wallace R. Neoliberal Ebola
		28		2015		Annette M; Poirson JM; Zingeser J; Otto P; de Balogh K; Boulet H. Ebola virus disease in West Africa: a public health emergency becomes a complex crisis. Unasylva 243/244, Vol. 66/2015/1-2
		31		2018		Caron, Alexandre, Mathieu Bourgarel, Julien Cappelle, Florian Liégeois, Hélène M. De Nys, et François Roger. « Ebola Virus Maintenance: If Not (Only) Bats, What Else? » Viruses 10, no 10 (octobre 2018): 549. https://doi.org/10.3390/v10100549.
		32		2017		Zinszer, Kate, Kathryn Morrison, Aman Verma, et John S. Brownstein. « Spatial Determinants of Ebola Virus Disease Risk for the West African Epidemic ». PLoS Currents 9 (31 mars 2017). https://doi.org/10.1371/currents.outbreaks.b494f2c6a396c72ec24cb4142765bb95.
		35		2014	X	Pigott DM, Golding N, Mylne A, Huang Z, Henry AJ, Weiss DJ, et al. Mapping the zoonotic niche of Ebola virus disease in Africa. eLife. 2014; 3. doi:10.7554/eLife.04395.001.
		36		2015		Weyer, Jacqueline, Antoinette Grobbelaar, et Lucille Blumberg. « Ebola Virus Disease: History, Epidemiology and Outbreaks ». Current Infectious Disease Reports 17, no 5 (21 avril 2015): 21. https://doi.org/10.1007/s11908-015-0480-y.
		37 / 118		2018		De Nys, Helene M., Placide Mbala Kingebeni, Alpha K. Keita, Christelle Butel, Guillaume Thaurignac, Christian-Julian Villabona-Arenas, Thomas Lemarcis, et al. « Survey of Ebola Viruses in Frugivorous and Insectivorous Bats in Guinea, Cameroon, and the Democratic Republic of the Congo, 2015–2017 ». Emerging Infectious Diseases 24, no 12 (décembre 2018): 2228‑40. https://doi.org/10.3201/eid2412.180…
		38		2015		Epstein, J. H., et Hume E. Field. « Anthropogenic Epidemics: The Ecology of Bat-Borne Viruses and Our Role in Their Emergence ». In Bats and Viruses: A New Frontier of Emerging Infectious Diseases, édité par Lin-Fa Wang et Christopher Cowled, 249‑80. John Wiley & Sons, 2015.
		39		2017		Ordaz-Németh, Isabel, Mimi Arandjelovic, Lukas Boesch, Tsegaye Gatiso, Trokon Grimes, Hjalmar S. Kuehl, Menladi Lormie, Colleen Stephens, Clement Tweh, et Jessica Junker. « The Socio-Economic Drivers of Bushmeat Consumption during the West African Ebola Crisis ». PLOS Neglected Tropical Diseases 11, no 3 (10 mars 2017): e0005450. https://doi.org/10.1371/journal.pntd.0005450.
		40 / 109		2016		Spengler, Jessica R., Elizabeth D. Ervin, Jonathan S. Towner, Pierre E. Rollin, et Stuart T. Nichol. « Perspectives on West Africa Ebola Virus Disease Outbreak, 2013–2016 ». Emerging Infectious Diseases 22, no 6 (juin 2016): 956‑63. https://doi.org/10.3201/eid2206.160021.
		41		2014		Gatherer, Derek. « The 2014 Ebola virus disease outbreak in West Africa ». Journal of general virology 95, no 8 (2014): 1619‑24.
		42		2010		Hayman, David TS, Petra Emmerich, Meng Yu, Lin-Fa Wang, Richard Suu-Ire, Anthony R. Fooks, Andrew A. Cunningham, et James LN Wood. « Long-term survival of an urban fruit bat seropositive for Ebola and Lagos bat viruses ». PloS one 5, no 8 (2010): e11978.
		43		2014		Olival, Kevin J., et David TS Hayman. « Filoviruses in bats: current knowledge and future directions ». Viruses 6, no 4 (2014): 1759‑88.
		44		2016		Ekerete, Ubong, Kenneth Ojo, et Smile Oluwole. « Modeling the Risks of Ebola Reemergence in Nigeria: Any Lessons from Outbreaks in Africa? » Journal of Public Health and Epidemiology 8, no 12 (31 décembre 2016): 330‑36. https://doi.org/10.5897/JPHE2016.0826.
		45		2017		Atherstone, C., E. Smith, P. Ochungo, K. Roesel, et D. Grace. « Assessing the Potential Role of Pigs in the Epidemiology of Ebola Virus in Uganda ». Transboundary and Emerging Diseases 64, no 2 (2017): 333‑43. https://doi.org/10.1111/tbed.12394.
		46		2011		Vandegrift, Kurt J., Nina Wale, et Jonathan H. Epstein. « An Ecological and Conservation Perspective on Advances in the Applied Virology of Zoonoses ». Viruses 3, no 4 (avril 2011): 379‑97. https://doi.org/10.3390/v3040379.
		47		2019		Becker, Daniel J., Daniel E. Crowley, Alex D. Washburne, et Raina K. Plowright. « Temporal and spatial limitations in global surveillance for bat filoviruses and henipaviruses ». Biology letters 15, no 12 (2019): 20190423.
		48		2015		Authority (EFSA), European Food Safety. « Drivers for occasional spillover event of Ebola virus ». EFSA Journal 13, no 6 (2015): 4161.
		49		2015		Capps, Benjamin, et Zohar Lederman. « One health, vaccines and ebola: the opportunities for shared benefits ». Journal of Agricultural and Environmental Ethics 28, no 6 (2015): 1011‑32.
		50		2018		Glennon, Emma E., Olivier Restif, Silke Riesle Sbarbaro, Romain Garnier, Andrew A. Cunningham, Richard D. Suu-Ire, Richard Osei-Amponsah, James LN Wood, et Alison J. Peel. « Domesticated animals as hosts of henipaviruses and filoviruses: a systematic review ». The Veterinary Journal 233 (2018): 25‑34.
		51		NA		Shapiro, Alexandra, Anne Hoefler, Jenna Bryfonski, et Ezekiel Kalipeni. « Examining the West African Ebola outbreak through the application of the disease ecology framework », s. d.
		52		2014		Changula, Katendi, Masahiro Kajihara, Aaron S. Mweene, et Ayato Takada. « Ebola and Marburg virus diseases in Africa: increased risk of outbreaks in previously unaffected areas? » Microbiology and immunology 58, no 9 (2014): 483‑91.
		53		2011		Ryan, Sadie J., et Peter D. Walsh. « Consequences of non-intervention for infectious disease in African great apes ». PloS one 6, no 12 (2011): e29030.
		54		2006		Bermejo, Magdalena, José Domingo Rodríguez-Teijeiro, Germán Illera, Alex Barroso, Carles Vilà, et Peter D. Walsh. « Ebola Outbreak Killed 5000 Gorillas ». Science 314, no 5805 (8 décembre 2006): 1564‑1564. https://doi.org/10.1126/science.1133105.
		55		2016		Ohimain, Elijah Ige. « Ecology of Ebolavirus: a Review of Current Knowledge, Speculations and Future Research Directions ». Virology 1, no 3 (2016): 555564.
		56		2014		Wallace, Robert G., Marius Gilbert, Rodrick Wallace, Claudia Pittiglio, Raffaele Mattioli, et Richard Kock. « Did Ebola emerge in West Africa by a policy-driven phase change in agroecology? Ebola’s social context ». Environment and Planning A 46, no 11 (2014): 2533‑42.
		57		2012		Cunningham, Andrew A., Hume E. Field, Jonathan H. Epstein, Robert F. Breiman, Richard Suu-Ire, Yaa Ntiamoa-Baidu, Jakob Fahr, Alexandra O. Kamin, Alison J. Peel, et Kate S. Baker. « A framework for the study of zoonotic disease emergence and its drivers: spillover of bat pathogens as a case study », 2012.
		59		2007		Wittmann, Tatiana J., Roman Biek, Alexandre Hassanin, Pierre Rouquet, Patricia Reed, Philippe Yaba, Xavier Pourrut, Leslie A. Real, Jean-Paul Gonzalez, et Eric M. Leroy. « Isolates of Zaire ebolavirus from wild apes reveal genetic lineage and recombinants ». Proceedings of the National Academy of Sciences 104, no 43 (2007): 17123‑27.
		60	9	2018		Emanuel, Jackson, Andrea Marzi, et Heinz Feldmann. « Filoviruses: ecology, molecular biology, and evolution ». Advances in virus research 100 (2018): 189‑221.
		61		2019		Wang, Lin-Fa, et Danielle E. Anderson. « Viruses in bats and potential spillover to animals and humans ». Current opinion in virology 34 (2019): 79‑89.
		62		2016		Wallace, Robert G., Richard Kock, Luke Bergmann, Marius Gilbert, Lenny Hogerwerf, Claudia Pittiglio, Raffaele Mattioli, et Rodrick Wallace. « Did neoliberalizing West Africa’s forests produce a vaccine-resistant Ebola? » In Neoliberal Ebola, 55‑68. Springer, 2016.
		63		2016		Gogarten, Jan F., Sebastien Calvignac-Spencer, et Fabian H. Leendertz. « Ebola virus disease ». The International Encyclopedia of Primatology, 2016, 1‑3.
		64		2014		Mishra, Baijayantimala. « The threat of Ebola: An update ». Indian journal of medical microbiology 32, no 4 (2014): 364.
		65		2017		Narat, Victor, Lys Alcayna-Stevens, Stephanie Rupp, et Tamara Giles-Vernick. « Rethinking human–nonhuman primate contact and pathogenic disease spillover ». Ecohealth 14, no 4 (2017): 840‑50.
		66 / 93		2014		Atherstone, Christine, Kristina Roesel, et Delia Grace. Ebola risk assessment in the pig value chain in Uganda. Vol. 34. ILRI (aka ILCA and ILRAD), 2014.
		67		2017		Khan, Fatima Nazish, Sahar Qazi, Khushnuma Tanveer, et Khalid Raza. « A review on the antagonist Ebola: A prophylactic approach ». Biomedicine & Pharmacotherapy 96 (2017): 1513‑26.
		68		2012		Amman, Brian R, Serena A Carroll, Zachary D Reed, Tara K Sealy, Stephen Balinandi, Robert Swanepoel, Alan Kemp, Bobbie Rae Erickson, James A Comer, et Shelley Campbell. « Seasonal pulses of Marburg virus circulation in juvenile Rousettus aegyptiacus bats coincide with periods of increased risk of human infection ». PLoS pathogens 8, no 10 (2012): e1002877.
		69		2017		Piot, Peter, Cordelia EM Coltart, et Katherine E. Atkins. Preface:‘The 2013–2016 West African Ebola epidemic: data, decision-making and disease control’. The Royal Society, 2017.
		70		2017		Jones, Bryony A., Martha Betson, et Dirk U. Pfeiffer. « Eco-social processes influencing infectious disease emergence and spread ». Parasitology 144, no 1 (2017): 26.
		71		NA		BELSARE, ANIRUDDHA V., CAITLIN KIGHT, THIERRY M. WORK, FARAH ISHTIAQ, ASWATHY VIJAYAKUMAR, ANDREA PHILLOT, PRAMOD PATIL, MILIND WATVE, et RICHA MALHOTRA. « disease ecology », s. d.
		72		2017		Joseph, Udayan, Yvonne CF Su, Dhanasekaran Vijaykrishna, et Gavin JD Smith. « The ecology and adaptive evolution of influenza A interspecies transmission ». Influenza and other respiratory viruses 11, no 1 (2017): 74‑84.
		73		2015		Authority (EFSA), European Food Safety. « An update on the risk of transmission of Ebola virus (EBOV) via the food chain–Part 2 ». EFSA Journal 13, no 3 (2015): 4042.
		74 / 139		2017	X	Olivero J, Fa JE, Real R, Farfán MÁ, Márquez AL, Vargas JM, et al. Mammalian biogeography and the Ebola virus in Africa. Mammal Rev. 2017; 47: 24–37. doi:10.1111/mam.12074.
		75		2019		Herrick, Clare. « Geographic charisma and the potential energy of Ebola ». Sociology of health & illness 41, no 8 (2019): 1488‑1502.
		76		2017		Baseler, Laura, Daniel S. Chertow, Karl M. Johnson, Heinz Feldmann, et David M. Morens. « The pathogenesis of Ebola virus disease ». Annual Review of Pathology: Mechanisms of Disease 12 (2017): 387‑418.
		77		2014		Authority, European Food Safety. « An update on the risk of transmission of Ebola virus (EBOV) via the food chain ». EFSA Journal 12, no 11 (2014): 3884.
		79		2018		Washburne, Alex D., Daniel E. Crowley, Daniel J. Becker, Kevin J. Olival, Matthew Taylor, Vincent J. Munster, et Raina K. Plowright. « Taxonomic patterns in the zoonotic potential of mammalian viruses ». PeerJ 6 (2018): e5979.
		80		2019		Fiorillo, Graziano, Paolo Bocchini, et Javier Buceta. « A Predictive Spatial Distribution Framework for Filovirus-Infected Bats | Scientific Reports ». Scientific Reports 8, no 1 (2018): 7970.
		82		2014		Chowell, Gerardo, et Hiroshi Nishiura. « Transmission dynamics and control of Ebola virus disease (EVD): a review ». BMC Medicine 12, no 1 (10 octobre 2014): 196. https://doi.org/10.1186/s12916-014-0196-0.
		83		2016		Leendertz, Siv Aina Jensen. « Testing New Hypotheses Regarding Ebolavirus Reservoirs ». Viruses 8, no 2 (février 2016): 30. https://doi.org/10.3390/v8020030.
		84 / 110		2016		Wood, James L. N., Andrew A. Cunningham, Richard D. Suu-Ire, Freya L. Jephcott, et Yaa Ntiamoa-Baidu. « Ebola, bats and evidence-based policy ». EcoHealth 13 (2016): 9‑11. https://doi.org/10.1007/s10393-015-1050-3.
		85	12	2014		Rewar, Suresh, et Dashrath Mirdha. « Transmission of Ebola Virus Disease: An Overview ». Annals of Global Health, Tropical Medicine in the Era of Global Connectivity, 80, no 6 (1 novembre 2014): 444‑51. https://doi.org/10.1016/j.aogh.2015.02.005.
		88		2005		Stillwaggon, Eileen. AIDS and the Ecology of Poverty. Oxford University Press, 2005.
		89		2019		Brierley, Liam, Amy B. Pedersen, et Mark EJ Woolhouse. « Tissue tropism and transmission ecology predict virulence of human RNA viruses ». PLoS biology 17, no 11 (2019): e3000206.
		90		2016		Callaway, Ewen. « Hunt for Ebola’s wild hideout takes off as epidemic wanes ». Nature News 529, no 7585 (2016): 138.
		91		2007		Walsh, Peter D., Thomas Breuer, Crickette Sanz, David Morgan, et Diane Doran-Sheehy. « Potential for Ebola transmission between gorilla and chimpanzee social groups ». The American Naturalist 169, no 5 (2007): 684‑89.
		92		2016		Wallace, Rodrick, Luke Bergmann, Lenny Hogerwerf, Richard Kock, et Robert G. Wallace. « Ebola in the hog sector: Modeling pandemic emergence in commodity livestock ». In Neoliberal Ebola, 13‑53. Springer, 2016.
		94		2018		Fiorillo, Graziano, Paolo Bocchini, et Javier Buceta. « A Predictive Spatial Distribution Framework for Filovirus-Infected Bats | Scientific Reports ». Scientific Reports 8, no 1 (2018): 7970.
		96		2007		Leroy, E., J. P. Gonzalez, et X. Pourrut. « Ebolavirus and other filoviruses ». Wildlife and Emerging Zoonotic Diseases: The biology, circumstances and consequences of cross-species transmission, 2007, 363‑87.
		97		2017		Dennehy, John J. « Evolutionary ecology of virus emergence ». Annals of the New York Academy of Sciences 1389, no 1 (2017): 124.
		98		2016		Torrens, Francisco, et Gloria Castellano. « Ebola Virus Disease: Questions, Ideas, Hypotheses and Models ». Pharmaceuticals 9 (2016): 14‑16.
		99	38	2016		Han, Barbara A., Andrew M. Kramer, et John M. Drake. « Global patterns of zoonotic disease in mammals ». Trends in parasitology 32, no 7 (2016): 565‑77.
		100		2016		Mulangu, Sabue, Matthias Borchert, Janusz Paweska, Antoine Tshomba, Afongenda Afounde, Amayo Kulidri, Robert Swanepoel, Jean-Jacques Muyembe-Tamfum, et Patrick Van der Stuyft. « High prevalence of IgG antibodies to Ebola virus in the Efé pygmy population in the Watsa region, Democratic Republic of the Congo ». BMC infectious diseases 16, no 1 (2016): 1‑6.
		101		2019		Bourgarel, Mathieu, et Florian Liégeois. « Ebola and other haemorrhagic fevers ». In Transboundary Animal Diseases in Sahelian Africa and Connected Regions, 179‑205. Springer, 2019.
		102		2018		Edwards, Sarah JL, Charles H. Norell, Phyllis Illari, Brendan Clarke, et Carolyn P. Neuhaus. « A radical approach to Ebola: saving humans and other animals ». The American Journal of Bioethics 18, no 10 (2018): 35‑42.
		103		2015		Guyton, Jennifer A., et Cara E. Brook. « Los murciélagos de África: Conservación en tiempos del Ébola ». Therya 6, no 1 (2015): 69‑88.
		104		2015		Guyton, Jennifer A., et Cara E. Brook. « African bats: Conservation in the time of Ebola ». Therya 6, no 1 (2015): 69‑88.
		105		2016		Benavides, Julio A., William Valderrama, et Daniel G. Streicker. « Spatial expansions and travelling waves of rabies in vampire bats ». Proceedings of the Royal Society B: Biological Sciences 283, no 1832 (2016): 20160328.
		106		2016		McCallum, Hamish. « Models to Predict Hendra Virus Prevalence in Flying Fox Populations », 2016.
		107		2016		Callaway, Ewen. « Ebola hunters go after viral hideout ». Nature 529, no 7585 (2016): 138‑39.
		108		2019		Kajero, Olumayowa, Victor Del Rio Vilas, James LN Wood, et Giovanni Lo Iacono. « New methodologies for the estimation of population vulnerability to diseases: a case study of Lassa fever and Ebola in Nigeria and Sierra Leone ». Philosophical Transactions of the Royal Society B 374, no 1776 (2019): 20180265.
		111		2014		Leroy, E. M., I. Labouba, G. D. Maganga, et N. Berthet. « Ebola in West Africa: The outbreak able to change many things ». Clinical Microbiology and Infection 20, no 10 (2014): O597‑99.
		112		2017		Epstein, J. H., et S. J. Anthony. « Viral discovery as a tool for pandemic preparedness ». Rev. Sci. Tech 36 (2017): 499‑512.
		113	3	2017		Lawrence, Philip, Nicolas Danet, Olivier Reynard, Valentina Volchkova, et Viktor Volchkov. « Human transmission of Ebola virus ». Current opinion in virology 22 (2017): 51‑58.
		114		2015		Torrens, Francisco, et Gloria Castellano. « 2014 SPREAD/UNCONTROLLED EBOLA OUTBREAK ». New Frontiers in Chemistry 24, no 2 (2015): 81.
		115	22	2013		Smith, Ina, et Lin-Fa Wang. « Bats and their virome: an important source of emerging viruses capable of infecting humans ». Current opinion in virology 3, no 1 (2013): 84‑91.
		116		2013		Mekaru, Sumiko Rachel. « Environmental risk factors in infectious diseases: studies in waterborne disease outbreaks, Ebola, and Lyme disease ». PhD Thesis, Boston University, 2013.
		117		2014		Weyer, Jacqueline, Lucille H. Blumberg, et Janusz T. Paweska. « Ebola virus disease in West Africa-an unprecedented outbreak ». SAMJ: South African Medical Journal 104, no 8 (2014): 555‑56.
		119		2014		Ng, Sophia, et Ben J. Cowling. « Association between temperature, humidity and ebolavirus disease outbreaks in Africa, 1976 to 2014 ». Eurosurveillance 19, no 35 (2014): 20892.
		120		2015		Goel, Varun, Tarun Goel, et Dinesh Kumar. « Ebola outbreak 2014-2015: An update ». MAMC Journal of Medical Sciences 1, no 3 (2015): 118.
		121		2015		Wilkinson, Annie, et Melissa Leach. « Briefing: Ebola–myths, realities, and structural violence ». African Affairs 114, no 454 (2015): 136‑48.
		122		2014		Galaś, Aleksander. « The determinants of spread of Ebola virus disease: an evidence from the past outbreak experiences ». Folia Medica Cracoviensia 54, no 3 (2014).
		123		2014		Onwuakor, C. E. « Ebola Outbreak in Africa: Current Issues–A Mini ». American Journal of Medical Case Reports 2, no 9 (2014): 184‑86.
		124		2009		Onwuakor, C. E. « Ebola Outbreak in Africa: Current Issues–A Mini ». American Journal of Medical Case Reports 2, no 9 (2014): 184‑86.
		125		2016		Ranjan, Koushlesh, Minakshi Prasad, et Gaya Prasad. « Bats: carriers of zoonotic viral and emerging infectious diseases ». J Exp Biol Agric Sci 4, no 2320.10 (2016): 18006.
		126		2018		Dhama, Kuldeep, Kumaragurubaran Karthik, Rekha Khandia, Sandip Chakraborty, Ashok Munjal, Shyma K. Latheef, Deepak Kumar, Muthannan Andavar Ramakrishnan, Yashpal Singh Malik, et Rajendra Singh. « Advances in designing and developing vaccines, drugs, and therapies to counter Ebola virus ». Frontiers in immunology 9 (2018): 1803.
		127		2012		Olival, Kevin J., Jonathan H. Epstein, Lin-Fa Wang, Hume E. Field, et Peter Daszak. « Are bats exceptional viral reservoirs ». New directions in conservation medicine: Applied cases of ecological health, 2012, 195‑212.
		128		2014		Maganga, Gaël D., Jimmy Kapetshi, Nicolas Berthet, Benoît Kebela Ilunga, Felix Kabange, Placide Mbala Kingebeni, Vital Mondonge, Jean-Jacques T. Muyembe, Eric Bertherat, et Sylvie Briand. « Ebola virus disease in the Democratic Republic of Congo ». New England Journal of Medicine 371, no 22 (2014): 2083‑91.
		129		2008		Strong, James E., Gary Wong, Shane E. Jones, Allen Grolla, Steven Theriault, Gary P. Kobinger, et Heinz Feldmann. « Stimulation of Ebola virus production from persistent infection through activation of the Ras/MAPK pathway ». Proceedings of the National Academy of Sciences 105, no 46 (2008): 17982‑87.
		130		2019		Gonzalez, Jean-Paul, Marc Souris, Massamba Sylla, Francisco Veas, et Tom Vincent. « Essay on the Elusive Natural History of Ebola Viruses ». In Emerging Challenges in Filovirus Infections. IntechOpen, 2019.
		131		2006		Calisher, Charles H., James E. Childs, Hume E. Field, Kathryn V. Holmes, et Tony Schountz. « Bats: important reservoir hosts of emerging viruses ». Clinical microbiology reviews 19, no 3 (2006): 531‑45.
		132		2015		Razanajatovo, Norosoa H., Lalaina A. Nomenjanahary, David A. Wilkinson, Julie H. Razafimanahaka, Steven M. Goodman, Richard K. Jenkins, Julia PG Jones, et Jean-Michel Heraud. « Detection of new genetic variants of Betacoronaviruses in endemic frugivorous bats of Madagascar ». Virology journal 12, no 1 (2015): 1‑8.
		133		2016		Kurpiers, Laura A., Björn Schulte-Herbrüggen, Imran Ejotre, et DeeAnn M. Reeder. « Bushmeat and Emerging Infectious Diseases: Lessons from Africa ». In Problematic Wildlife: A Cross-Disciplinary Approach, édité par Francesco M. Angelici, 507‑51. Cham: Springer International Publishing, 2016. https://doi.org/10.1007/978-3-319-22246-2_24.
		134		2014		Cenciarelli, Orlando, Stefano Pietropaoli, Liliana Frusteri, Andrea Malizia, Mariachiara Carestia, Fabrizio D’Amico, Alessandro Sassolini, Daniele Di Giovanni, Annalaura Tamburrini, et Leonardo Palombi. « Biological emergency management: the case of Ebola 2014 and the air transportation involvement ». J. Microb. Biochem. Technol 6, no 5 (2014): 274‑253.
		135		2016		Burk, Robin, Laura Bollinger, Joshua C. Johnson, Jiro Wada, Sheli R. Radoshitzky, Gustavo Palacios, Sina Bavari, Peter B. Jahrling, et Jens H. Kuhn. « Neglected filoviruses ». FEMS microbiology reviews 40, no 4 (2016): 494‑519.
		136		2019		Lee-Cruz, Larisa. « Cartographie des zones à risque de transmission du virus Ebola en Guinée forestière par la méthode d’évaluation multicritère spatialisée. » Mastère spécialisé: Systèmes d’informations localisées pour l’aménagement des territoires (SILAT), AgroParisTech, 2019.
		137		2018		Mbwille, Michael E. « A Process for Determining the Environmental and the Sociological Factors that Influenced the Emergence of Ebola in Guinea ». PhD Thesis, Trident University International, 2018.
		138		2015		Chowell, Gerardo, et Hiroshi Nishiura. « Characterizing the transmission dynamics and control of ebola virus disease ». PLoS Biol 13, no 1 (2015): e1002057.
		140		2018		Washburne, Alex D., Daniel E. Crowley, Daniel J. Becker, Kevin J. Olival, Matthew Taylor, Vincent J. Munster, et Raina K. Plowright. « Phylogenetic factorization of mammalian viruses complements trait-based analyses and guides surveillance efforts ». BioRxiv, 2018, 267252.
		141		2016		Mangiarotti, Sylvain, Marisa Peyre, et Mireille Huc. « A chaotic model for the epidemic of Ebola virus disease in West Africa (2013–2016) ». Chaos: An Interdisciplinary Journal of Nonlinear Science 26, no 11 (1 novembre 2016): 113112. https://doi.org/10.1063/1.4967730.
		142		2018		Giles, John R., Alison J. Peel, Konstans Wells, Raina K. Plowright, Hamish McCallum, et Olivier Restif. « Optimizing non-invasive sampling of an infectious bat virus ». bioRxiv, 2018, 401968.
		143		2015		Getz, Wayne M., Jean-Paul Gonzalez, Richard Salter, James Bangura, Colin Carlson, Moinya Coomber, Eric Dougherty, David Kargbo, Nathan D. Wolfe, et Nadia Wauquier. « Tactics and strategies for managing Ebola outbreaks and the salience of immunization ». Computational and mathematical methods in medicine 2015 (2015).
		144		2014		Amdiouni, Hasna, E. Hicham, et L. Rhaffouli. « Ebola virus and other Filoviruses: an overview ». J coast life medicine 3 (2014): 18‑26.
		145		2008		Woolhouse, Mark EJ, Richard Howey, Eleanor Gaunt, Liam Reilly, Margo Chase-Topping, et Nick Savill. « Temporal trends in the discovery of human viruses ». Proceedings of the Royal Society B: Biological Sciences 275, no 1647 (2008): 2111‑15.
		146		2016		Hassanin, Alexandre, Nicolas Nesi, Julie Marin, Blaise Kadjo, Xavier Pourrut, Éric Leroy, Guy-Crispin Gembu, Prescott Musaba Akawa, Carine Ngoagouni, et Emmanuel Nakouné. « Comparative phylogeography of African fruit bats (Chiroptera, Pteropodidae) provide new insights into the outbreak of Ebola virus disease in West Africa, 2014–2016 ». Comptes rendus biologies 339, no 11‑12 (2016): 517‑28.
		147		2006		Despommier, Dickson, Brett R. Ellis, et Bruce A. Wilcox. « The role of ecotones in emerging infectious diseases ». EcoHealth 3, no 4 (2006): 281‑89.
		148	30	2015		Rosenthal, Samantha R., Richard S. Ostfeld, Stephen T. McGarvey, Mark N. Lurie, et Katherine F. Smith. « Redefining disease emergence to improve prioritization and macro-ecological analyses ». One Health 1 (2015): 17‑23.
		149		2018		Ripoll, Santiago, Ingrid Gercama, Theresa Jones, et Annie Wilkinson. « Social Science in Epidemics: Ebola Virus Disease Lessons Learned », 2018.
		150		2019		Thys, Séverine. « Contesting the (super) natural origins of Ebola in Macenta, Guinea: biomedical and popular approaches ». In Framing animals as epidemic villains, 177‑210. Springer, 2019.
Search in Science Direct (27/01/2021) using ebola, ecology, spillover in terms from 1990-2019 in review articles, research articles, book chapters, conference abstracts, editorials and errata
Returned 87 articles; adding risk AND zaire to the search returned 20 articles (in red bold)
			4	2019		Han, Barbara A., Subhabrata Majumdar, Flavio P. Calmon, Benjamin S. Glicksberg, Raya Horesh, Abhishek Kumar, Adam Perer, et al. « Confronting Data Sparsity to Identify Potential Sources of Zika Virus Spillover Infection among Primates ». Epidemics 27 (1 juin 2019): 59‑65. https://doi.org/10.1016/j.epidem.2019.01.005.
			5	2018		Bonwitt, Jesse, Michael Dawson, Martin Kandeh, Rashid Ansumana, Foday Sahr, Hannah Brown, et Ann H. Kelly. « Unintended Consequences of the ‘Bushmeat Ban’ in West Africa during the 2013–2016 Ebola Virus Disease Epidemic ». Social Science & Medicine 200 (1 mars 2018): 166‑73. https://doi.org/10.1016/j.socscimed.2017.12.028.
			6	2019		Cameron, Kenneth, et Patricia Reed. « 34 - Ebola Virus Disease in Great Apes ». In Fowler’s Zoo and Wild Animal Medicine Current Therapy, Volume 9, édité par R. Eric Miller, Nadine Lamberski, et Paul P. Calle, 233‑38. W.B. Saunders, 2019. https://doi.org/10.1016/B978-0-323-55228-8.00034-5.
			8	2019		Chisholm, Paul J., Jeremiah W. Busch, et David W. Crowder. « Effects of Life History and Ecology on Virus Evolutionary Potential ». Virus Research 265 (1 mai 2019): 1‑9. https://doi.org/10.1016/j.virusres.2019.02.018.
			10	2018		McMahon, Dino P., Lena Wilfert, Robert J. Paxton, et Mark J. F. Brown. « Chapter Eight - Emerging Viruses in Bees: From Molecules to Ecology ». In Advances in Virus Research, édité par Carolyn M. Malmstrom, 101:251‑91. Environmental Virology and Virus Ecology. Academic Press, 2018. https://doi.org/10.1016/bs.aivir.2018.02.008.
			11	2013		Murray, Kris A, et Peter Daszak. « Human Ecology in Pathogenic Landscapes: Two Hypotheses on How Land Use Change Drives Viral Emergence ». Current Opinion in Virology, Virus entry / Environmental virology, 3, no 1 (1 février 2013): 79‑83. https://doi.org/10.1016/j.coviro.2013.01.006.
			13	2012		Karesh, William B, Andy Dobson, James O Lloyd-Smith, Juan Lubroth, Matthew A Dixon, Malcolm Bennett, Stephen Aldrich, et al. « Ecology of Zoonoses: Natural and Unnatural Histories ». The Lancet 380, no 9857 (1 décembre 2012): 1936‑45. https://doi.org/10.1016/S0140-6736(12)61678-X.
			14	2009		Archie, Elizabeth A., Gordon Luikart, et Vanessa O. Ezenwa. « Infecting Epidemiology with Genetics: A New Frontier in Disease Ecology ». Trends in Ecology & Evolution 24, no 1 (1 janvier 2009): 21‑30. https://doi.org/10.1016/j.tree.2008.08.008.
			15	2016		Martin, Gerardo A., Carlos Yanez-Arenas, Billie J. Roberts, Carla Chen, Raina K. Plowright, Rebecca J. Webb, et Lee F. Skerratt. « Climatic Suitability Influences Species Specific Abundance Patterns of Australian Flying Foxes and Risk of Hendra Virus Spillover ». One Health 2 (1 décembre 2016): 115‑21. https://doi.org/10.1016/j.onehlt.2016.07.004.
			16	2019		Johnson, Erica E., Luis E. Escobar, et Carlos Zambrana-Torrelio. « An Ecological Framework for Modeling the Geography of Disease Transmission ». Trends in Ecology & Evolution 34, no 7 (1 juillet 2019): 655‑68. https://doi.org/10.1016/j.tree.2019.03.004.
			17	2015		Han, Hui-Ju, Hong-ling Wen, Chuan-Min Zhou, Fang-Fang Chen, Li-Mei Luo, Jian-wei Liu, et Xue-Jie Yu. « Bats as reservoirs of severe emerging infectious diseases ». Virus research 205 (2015): 1‑6.
			18	2013		Murray, Tomás E., Mary F. Coffey, Eamonn Kehoe, et Finbarr G. Horgan. « Pathogen Prevalence in Commercially Reared Bumble Bees and Evidence of Spillover in Conspecific Populations ». Biological Conservation 159 (1 mars 2013): 269‑76. https://doi.org/10.1016/j.biocon.2012.10.021.
			19	2019		Vanwambeke, Sophie O, Catherine Linard, et Marius Gilbert. « Emerging Challenges of Infectious Diseases as a Feature of Land Systems ». Current Opinion in Environmental Sustainability, Sustainability governance and transformation, 38 (1 juin 2019): 31‑36. https://doi.org/10.1016/j.cosust.2019.05.005.
			21	2017		Rushmore, Julie, Donal Bisanzio, et Thomas R. Gillespie. « Making New Connections: Insights from Primate–Parasite Networks ». Trends in Parasitology 33, no 7 (1 juillet 2017): 547‑60. https://doi.org/10.1016/j.pt.2017.01.013.
			23	2006		Breed, Andrew C., Hume E. Field, Jonathan H. Epstein, et Peter Daszak. « Emerging Henipaviruses and Flying Foxes – Conservation and Management Perspectives ». Biological Conservation, Infectious Disease and Mammalian Conservation, 131, no 2 (1 août 2006): 211‑20. https://doi.org/10.1016/j.biocon.2006.04.007.
			24	2019		Malloy, Samuel S., John M. Horack, Jiyoung Lee, et Elizabeth K. Newton. « Earth Observation for Public Health: Biodiversity Change and Emerging Disease Surveillance ». Acta Astronautica 160 (1 juillet 2019): 433‑41. https://doi.org/10.1016/j.actaastro.2018.10.042.
			26	2015		Wallace, Robert G., Luke Bergmann, Richard Kock, Marius Gilbert, Lenny Hogerwerf, Rodrick Wallace, et Mollie Holmberg. « The Dawn of Structural One Health: A New Science Tracking Disease Emergence along Circuits of Capital ». Social Science & Medicine, One World One Health? Social science engagements with the one medicine agenda, 129 (1 mars 2015): 68‑77. https://doi.org/10.1016/j.socscimed.2014.…
			27	2014		Rodhain, François. « Chauves-souris et virus : quelles relations ? Quelles conséquences ? » Bulletin de l’Académie Nationale de Médecine 198, no 7 (1 octobre 2014): 1423‑36. https://doi.org/10.1016/S0001-4079(19)31238-5.
			28	2013		Leggett, Helen C., Angus Buckling, Gráinne H. Long, et Mike Boots. « Generalism and the Evolution of Parasite Virulence ». Trends in Ecology & Evolution 28, no 10 (1 octobre 2013): 592‑96. https://doi.org/10.1016/j.tree.2013.07.002.
			29	2109		Nelson, Martha I., James O. Lloyd-Smith, Lone Simonsen, Andrew Rambaut, Edward C. Holmes, Gerardo Chowell, Mark A. Miller, David J. Spiro, Bryan Grenfell, et Cécile Viboud. « Fogarty International Center Collaborative Networks in Infectious Disease Modeling: Lessons Learnt in Research and Capacity Building ». Epidemics 26 (1 mars 2019): 116‑27. https://doi.org/10.1016/j.epidem.2018.10.004.
			31	2019		Epstein, Jonathan H. « 40 - Emerging Diseases in Bats ». In Fowler’s Zoo and Wild Animal Medicine Current Therapy, Volume 9, édité par R. Eric Miller, Nadine Lamberski, et Paul P. Calle, 274‑79. W.B. Saunders, 2019. https://doi.org/10.1016/B978-0-323-55228-8.00040-0.
			32	2017		Burrell, Christopher J., Colin R. Howard, et Frederick A. Murphy. « Chapter 28 - Filoviruses ». In Fenner and White’s Medical Virology (Fifth Edition), édité par Christopher J. Burrell, Colin R. Howard, et Frederick A. Murphy, 395‑405. London: Academic Press, 2017. https://doi.org/10.1016/B978-0-12-375156-0.00028-X.
			34	2015		Brook, Cara E., et Andrew P. Dobson. « Bats as ‘Special’ Reservoirs for Emerging Zoonotic Pathogens ». Trends in Microbiology 23, no 3 (1 mars 2015): 172‑80. https://doi.org/10.1016/j.tim.2014.12.004.
			35	2015		Dunn, Alison M., et Melanie J. Hatcher. « Parasites and Biological Invasions: Parallels, Interactions, and Control ». Trends in Parasitology 31, no 5 (1 mai 2015): 189‑99. https://doi.org/10.1016/j.pt.2014.12.003.
			36	2018		The Lancet. « Nipah Virus Control Needs More than R&D ». The Lancet 391, no 10137 (9 juin 2018): 2295. https://doi.org/10.1016/S0140-6736(18)31264-9.
			37	2009		Dennehy, John J. « Bacteriophages as Model Organisms for Virus Emergence Research ». Trends in Microbiology 17, no 10 (1 octobre 2009): 450‑57. https://doi.org/10.1016/j.tim.2009.07.006.
			39	2015		Rupprecht, C. E., et G. W. Burgess. « Viral and Vector Zoonotic Exploitation of a Homo-Sociome Memetic Complex ». Clinical Microbiology and Infection 21, no 5 (1 mai 2015): 394‑403. https://doi.org/10.1016/j.cmi.2015.02.032.
			40	2016		Hassell, James M., Michael Begon, Melissa J. Ward, et Eric M. Fèvre. « Urbanization and Disease Emergence: Dynamics at the Wildlife–Livestock–Human Interface ». Trends in Ecology & Evolution 32, no 1 (1 janvier 2017): 55‑67. https://doi.org/10.1016/j.tree.2016.09.012.
			41	2012		Morse, Stephen S, Jonna AK Mazet, Mark Woolhouse, Colin R Parrish, Dennis Carroll, William B Karesh, Carlos Zambrana-Torrelio, W Ian Lipkin, et Peter Daszak. « Prediction and Prevention of the next Pandemic Zoonosis ». The Lancet 380, no 9857 (1 décembre 2012): 1956‑65. https://doi.org/10.1016/S0140-6736(12)61684-5.
			42	2011		Wang, Lin-Fa, Peter J. Walker, et Leo L. M. Poon. « Mass Extinctions, Biodiversity and Mitochondrial Function: Are Bats ‘Special’ as Reservoirs for Emerging Viruses? » Current Opinion in Virology, Innate immunity/Antivirals and resistance/Emerging viruses, 1, no 6 (1 décembre 2011): 649‑57. https://doi.org/10.1016/j.coviro.2011.10.013.
			43	2016		Fischer, Kerstin, Veronika Zeus, Linda Kwasnitschka, Gerald Kerth, Martin Haase, Martin H. Groschup, et Anne Balkema-Buschmann. « Insectivorous Bats Carry Host Specific Astroviruses and Coronaviruses across Different Regions in Germany ». Infection, Genetics and Evolution 37 (1 janvier 2016): 108‑16. https://doi.org/10.1016/j.meegid.2015.11.010.
			44	2019		Rosenstock, Todd S., Ian K. Dawson, Ermias Aynekulu, Susan Chomba, Ann Degrande, Kimberly Fornace, Ramni Jamnadass, et al. « A Planetary Health Perspective on Agroforestry in Sub-Saharan Africa ». One Earth 1, no 3 (22 novembre 2019): 330‑44. https://doi.org/10.1016/j.oneear.2019.10.017.
			45	2017		Terraube, Julien, Álvaro Fernández-Llamazares, et Mar Cabeza. « The Role of Protected Areas in Supporting Human Health: A Call to Broaden the Assessment of Conservation Outcomes ». Current Opinion in Environmental Sustainability, Sustainability challenges, 25 (1 avril 2017): 50‑58. https://doi.org/10.1016/j.cosust.2017.08.005.
			46	2019		Gilardi, Kirsten V. K., et Jonna A. K. Mazet. « 19 - The United States Agency for International Development Emerging Pandemic Threats PREDICT Project—Global Detection of Emerging Wildlife Viral Zoonoses ». In Fowler’s Zoo and Wild Animal Medicine Current Therapy, Volume 9, édité par R. Eric Miller, Nadine Lamberski, et Paul P. Calle, 110‑16. W.B. Saunders, 2019. https://doi.org/10.1016/B978-0-323…
			47	2015		Gessain, Antoine, et Fernando García-Arenal. « Editorial Overview: Emerging Viruses: Interspecies Transmission ». Current Opinion in Virology, Emerging viruses, 10 (1 février 2015): v‑viii. https://doi.org/10.1016/j.coviro.2015.02.001.
			48	2015		Paige, Sarah B., Carly Malavé, Edith Mbabazi, Jonathan Mayer, et Tony L. Goldberg. « Uncovering Zoonoses Awareness in an Emerging Disease ‘Hotspot’ ». Social Science & Medicine, One World One Health? Social science engagements with the one medicine agenda, 129 (1 mars 2015): 78‑86. https://doi.org/10.1016/j.socscimed.2014.07.058.
			49	2017		MacLachlan, N. James, et Edward J. Dubovi, éd. « Chapter 19 - Filoviridae ». In Fenner’s Veterinary Virology (Fifth Edition), 373‑80. Boston: Academic Press, 2017. https://doi.org/10.1016/B978-0-12-800946-8.00019-2.
			50	2015		Woldehanna, Sara, et Susan Zimicki. « An expanded One Health model: Integrating social science and One Health to inform study of the human-animal interface ». Social Science & Medicine, One World One Health? Social science engagements with the one medicine agenda, 129 (1 mars 2015): 87‑95. https://doi.org/10.1016/j.socscimed.2014.10.059.
			51	2019		Brechot, Christian, Juliet Bryant, Hubert Endtz, Robert F. Garry, Diane E. Griffin, Sharon R. Lewin, Natalia Mercer, et al. « 2018 International Meeting of the Global Virus Network ». Antiviral Research 163 (1 mars 2019): 140‑48. https://doi.org/10.1016/j.antiviral.2019.01.013.
			52	2015		Jenkins, Emily J., Audrey Simon, Nicholas Bachand, et Craig Stephen. « Wildlife Parasites in a One Health World ». Trends in Parasitology 31, no 5 (1 mai 2015): 174‑80. https://doi.org/10.1016/j.pt.2015.01.002.
			53	2018		Booth, Mark. « Chapter Three - Climate Change and the Neglected Tropical Diseases ». In Advances in Parasitology, édité par D. Rollinson et J. R. Stothard, 100:39‑126. Academic Press, 2018. https://doi.org/10.1016/bs.apar.2018.02.001.
			54	2019		Alonso Aguirre, A., Niladri Basu, Laura H. Kahn, Xenia K. Morin, Pierre Echaubard, Bruce A. Wilcox, et Val R. Beasley. « Transdisciplinary and Social-Ecological Health Frameworks—Novel Approaches to Emerging Parasitic and Vector-Borne Diseases ». Parasite Epidemiology and Control 4 (1 février 2019): e00084. https://doi.org/10.1016/j.parepi.2019.e00084.
			55	2017		Neo, Jacqueline Pei Shan, et Boon Huan Tan. « The Use of Animals as a Surveillance Tool for Monitoring Environmental Health Hazards, Human Health Hazards and Bioterrorism ». Veterinary Microbiology 203 (1 mai 2017): 40‑48. https://doi.org/10.1016/j.vetmic.2017.02.007.
			56	2008		Breed, Andrew C. « Chapter 28 - Paramyxoviruses in Bats ». In Zoo and Wild Animal Medicine (Sixth Edition), édité par Murray E. Fowler et R. Eric Miller, 225-cp3. Saint Louis: W.B. Saunders, 2008. https://doi.org/10.1016/B978-141604047-7.50031-2.
			57	2017		Mendenhall, Ian H., Maggie M. Skiles, Erica Sena Neves, Sophie A. Borthwick, Dolyce H. W. Low, Benjamin Liang, Benjamin P. Y. -H. Lee, Yvonne C. F. Su, et Gavin J. D. Smith. « Influence of Age and Body Condition on Astrovirus Infection of Bats in Singapore: An Evolutionary and Epidemiological Analysis ». One Health 4 (1 décembre 2017): 27‑33. https://doi.org/10.1016/j.onehlt.2017.10.001.
			58	2006		Åsjö, Birgitta, et Hilde Kruse. « Zoonoses in the Emergence of Human Viral Diseases ». In Perspectives in Medical Virology, édité par Edward Tabor, 16:15‑41. Emerging Viruses in Human Populations. Elsevier, 2006. https://doi.org/10.1016/S0168-7069(06)16003-6.
			59	2016		Kraemer, Moritz U. G., Simon I. Hay, David M. Pigott, David L. Smith, G. R. William Wint, et Nick Golding. « Progress and Challenges in Infectious Disease Cartography ». Trends in Parasitology 32, no 1 (1 janvier 2016): 19‑29. https://doi.org/10.1016/j.pt.2015.09.006.
			60	2017		Massad, E. « Chapter 11 - Ethical and Transborder Issues ». In Global Health Informatics, édité par Heimar de Fátima Marin, Eduardo Massad, Marco Antonio Gutierrez, Roberto J. Rodrigues, et Daniel Sigulem, 232‑63. Academic Press, 2017. https://doi.org/10.1016/B978-0-12-804591-6.00012-4.
			61	2018		Pollett, S., M. C. Melendrez, I. Maljkovic Berry, S. Duchêne, H. Salje, D. A. T. Cummings, et R. G. Jarman. « Understanding Dengue Virus Evolution to Support Epidemic Surveillance and Counter-Measure Development ». Infection, Genetics and Evolution 62 (1 août 2018): 279‑95. https://doi.org/10.1016/j.meegid.2018.04.032.
			62	2019		Akkina, Ramesh, Robert Garry, Christian Bréchot, Heinz Ellerbrok, Hideki Hasegawa, Luis Menéndez-Arias, Natalia Mercer, et al. « 2019 Meeting of the Global Virus Network ». Antiviral Research 172 (1 décembre 2019): 104645. https://doi.org/10.1016/j.antiviral.2019.104645.
			63	2017		Mayer, Sandra V., Robert B. Tesh, et Nikos Vasilakis. « The Emergence of Arthropod-Borne Viral Diseases: A Global Prospective on Dengue, Chikungunya and Zika Fevers ». Acta Tropica 166 (1 février 2017): 155‑63. https://doi.org/10.1016/j.actatropica.2016.11.020.
			64	2006		Shugart, H. H., et ROBERT E. Shope. « Chapter 2 - Factors Influencing Geographic Distribution and Incidence of Tropical Infectious Diseases ». In Tropical Infectious Diseases (Second Edition), édité par Richard L. Guerrant, David H. Walker, et Peter F. Weller, 13‑18. Philadelphia: Churchill Livingstone, 2006. https://doi.org/10.1016/B978-0-443-06668-9.50007-7.
			65	2015		Craddock, Susan, et Steve Hinchliffe. « One World, One Health? Social Science Engagements with the One Health Agenda ». Social Science & Medicine, One World One Health? Social science engagements with the one medicine agenda, 129 (1 mars 2015): 1‑4. https://doi.org/10.1016/j.socscimed.2014.11.016.
			66	2015		Deem, Sharon L. « Chapter 73 - Conservation Medicine to One Health: The Role of Zoologic Veterinarians ». In Fowler’s Zoo and Wild Animal Medicine, Volume 8, édité par R. Eric Miller et Murray E. Fowler, 698‑703. St. Louis: W.B. Saunders, 2015. https://doi.org/10.1016/B978-1-4557-7397-8.00073-6.
			67	2013		Magill, Alan J., David R Hill, Tom Solomon, et Edward T Ryan, éd. « 33 - Viral Hemorrhagic Fevers ». In Hunter’s Tropical Medicine and Emerging Infectious Disease (Ninth Edition), 323‑43. London: W.B. Saunders, 2013. https://doi.org/10.1016/B978-1-4160-4390-4.00192-2.
			68	2014		Wakeley, Philip R., Sarah North, et Nicholas Johnson. « Chapter 12 - Synthesis ». In The Role of Animals in Emerging Viral Diseases, édité par Nicholas Johnson, 317‑31. Boston: Academic Press, 2014. https://doi.org/10.1016/B978-0-12-405191-1.00012-0.
			69	2007		Murphy, Frederick A. « Foreword ». In Rabies (Second Edition), édité par Alan C. Jackson et William H. Wunner, x‑xvi. Oxford: Academic Press, 2007. https://doi.org/10.1016/B978-012369366-2/50000-2.
			70	2015		Machalaba, Catherine, Cristina Romanelli, Peter Stoett, Sarah E. Baum, Timothy A. Bouley, Peter Daszak, et William B. Karesh. « Climate Change and Health: Transcending Silos to Find Solutions ». Annals of Global Health, Climate Change, Global Health and Human Rights, 81, no 3 (1 mai 2015): 445‑58. https://doi.org/10.1016/j.aogh.2015.08.002.
			71	2015		Buckles, Elizabeth L. « Chapter 35 - Chiroptera (Bats) ». In Fowler’s Zoo and Wild Animal Medicine, Volume 8, édité par R. Eric Miller et Murray E. Fowler, 281‑90. St. Louis: W.B. Saunders, 2015. https://doi.org/10.1016/B978-1-4557-7397-8.00035-9.
			72	2006		Shephard, Richard, Ron M. Aryel, et Loren Shaffer. « CHAPTER 7 - Animal Health ». In Handbook of Biosurveillance, édité par Michael M. Wagner, Andrew W. Moore, et Ron M. Aryel, 111‑27. Burlington: Academic Press, 2006. https://doi.org/10.1016/B978-012369378-5/50009-0.
			73	2006		Harris, S. L., S. M. Brookes, G. Jones, A. M. Hutson, P. A. Racey, J. Aegerter, G. C. Smith, L. M. McElhinney, et A. R. Fooks. « European Bat Lyssaviruses: Distribution, Prevalence and Implications for Conservation ». Biological Conservation, Infectious Disease and Mammalian Conservation, 131, no 2 (1 août 2006): 193‑210. https://doi.org/10.1016/j.biocon.2006.04.006.
			74	2017		Lupi, Omar, Stephen K. Tyring, Paula Periquito Cosenza, Rogerio Neves Motta, Gustavo Kouri, Maria G. Guzman, Fernanda Costa De Aguiar, et al. « 12 - Hemorrhagic Fever and Arboviruses ». In Tropical Dermatology (Second Edition), édité par Stephen K. Tyring, Omar Lupi, et Ulrich R. Hengge, 127‑51. Elsevier, 2017. https://doi.org/10.1016/B978-0-323-29634-2.00012-2.
			75	2016		Katze, Michael G., Marcus J. Korth, G. Lynn Law, et Neal Nathanson, éd. « Chapter 22 - What Lies Ahead?: Scientists Look into Their Crystal Balls ». In Viral Pathogenesis (Third Edition), 313‑37. Boston: Academic Press, 2016. https://doi.org/10.1016/B978-0-12-800964-2.00022-7.
			76	2018		Mari, Lorenzo, Renato Casagrandi, Andrea Rinaldo, et Marino Gatto. « Epidemicity Thresholds for Water-Borne and Water-Related Diseases ». Journal of Theoretical Biology 447 (14 juin 2018): 126‑38. https://doi.org/10.1016/j.jtbi.2018.03.024.
			77	2015		Khabbaz, Rima, Beth P. Bell, Anne Schuchat, Stephen M. Ostroff, Robin Moseley, Alexandra Levitt, et James M. Hughes. « 14 - Emerging and Reemerging Infectious Disease Threats ». In Mandell, Douglas, and Bennett’s Principles and Practice of Infectious Diseases (Eighth Edition), édité par John E. Bennett, Raphael Dolin, et Martin J. Blaser, 158-177.e6. Philadelphia: W.B. Saunders, 2015. https://doi…
			78	2013		Peel, Alison J., Trevelyan J. McKinley, Kate S. Baker, Jennifer A. Barr, Gary Crameri, David T. S. Hayman, Yan-Ru Feng, et al. « Use of Cross-Reactive Serological Assays for Detecting Novel Pathogens in Wildlife: Assessing an Appropriate Cutoff for Henipavirus Assays in African Bats ». Journal of Virological Methods 193, no 2 (1 novembre 2013): 295‑303. https://doi.org/10.1016/j.jviromet.2013.06.…
			79	2012		Murray, Kris A., Lee F. Skerratt, Rick Speare, Scott Ritchie, Felicity Smout, Robert Hedlefs, et Jonathan Lee. « Cooling off Health Security Hot Spots: Getting on Top of It down Under ». Environment International 48 (1 novembre 2012): 56‑64. https://doi.org/10.1016/j.envint.2012.06.015.
			80	2013		Hanlon, Cathleen A., et James E. Childs. « Chapter 3 - Epidemiology ». In Rabies (Third Edition), édité par Alan C. Jackson, 61‑121. Boston: Academic Press, 2013. https://doi.org/10.1016/B978-0-12-396547-9.00003-1.
			81	2015		Whitmee, Sarah, Andy Haines, Chris Beyrer, Frederick Boltz, Anthony G Capon, Braulio Ferreira de Souza Dias, Alex Ezeh, et al. « Safeguarding Human Health in the Anthropocene Epoch: Report of The Rockefeller Foundation–Lancet Commission on Planetary Health ». The Lancet 386, no 10007 (14 novembre 2015): 1973‑2028. https://doi.org/10.1016/S0140-6736(15)60901-1.
			82	2019		Sovacool, Benjamin K. « The Precarious Political Economy of Cobalt: Balancing Prosperity, Poverty, and Brutality in Artisanal and Industrial Mining in the Democratic Republic of the Congo ». The Extractive Industries and Society 6, no 3 (1 juillet 2019): 915‑39. https://doi.org/10.1016/j.exis.2019.05.018.
			83	2018		Jiménez Martínez, María Ángeles, David J. Gasper, María del Carmen Carmona Muciño, et Karen A. Terio. « Chapter 8 - Suidae and Tayassuidae ». In Pathology of Wildlife and Zoo Animals, édité par Karen A. Terio, Denise McAloose, et Judy St. Leger, 207‑28. Academic Press, 2018. https://doi.org/10.1016/B978-0-12-805306-5.00008-0.
			84	2017		Aliota, Matthew T., Leda Bassit, Shelton S. Bradrick, Bryan Cox, Mariano A. Garcia-Blanco, Christina Gavegnano, Thomas C. Friedrich, et al. « Zika in the Americas, Year 2: What Have We Learned? What Gaps Remain? A Report from the Global Virus Network ». Antiviral Research 144 (1 août 2017): 223‑46. https://doi.org/10.1016/j.antiviral.2017.06.001.
			85	2018		Foster, Jerome E. « Chapter 8 - Viruses as Pathogens: Animal Viruses Affecting Wild and Domesticated Species ». In Viruses, édité par Paula Tennant, Gustavo Fermin, et Jerome E. Foster, 189‑216. Academic Press, 2018. https://doi.org/10.1016/B978-0-12-811257-1.00008-5.
			86	2016		Wellehan •, James F. X., Michael Lierz •, David Phalen •, Shane Raidal •, Darrel K. Styles •, Lorenzo Crosta •, Alessandro Melillo •, Petra Schnitzer •, Angela Lennox •, et Johannes Thomas Lumeij. « CHAPTER 2 - Infectious Disease ». In Current Therapy in Avian Medicine and Surgery, édité par BRIAN L. Speer, 22‑106. W.B. Saunders, 2016. https://doi.org/10.1016/B978-1-4557-4671-2.00011-2.
			87	2016		Basáñez, M. G., M. Walker, H. C. Turner, L. E. Coffeng, S. J. de Vlas, et W. A. Stolk. « Chapter Five - River Blindness: Mathematical Models for Control and Elimination ». In Advances in Parasitology, édité par Maria Gloria Basáñez et Roy M. Anderson, 94:247‑341. Mathematical Models for Neglected Tropical Diseases. Academic Press, 2016. https://doi.org/10.1016/bs.apar.2016.08.003.
Additional papers found in citation of other articles (in italics):
Pinzon et al. Trigger Events: Enviroclimatic Coupling of Ebola Hemorrhagic Fever Outbreaks. The American Journal of Tropical Medicine and Hygiene 71 (2004): 664‑74. https://doi.org/10.4269/ajtmh.2004.71.664.
IN Alexander et al. What Factors Might Have Led to the Emergence of Ebola in West Africa? PLOS Neglected Tropical Diseases 9, no 6 (2015): e0003652. https://doi.org/10.1371/journal.pntd.0003652.
Tucker et al. Climatic and ecological context of the 1994-1996 Ebola outbreaks. Photogrammetric Engineering & Remote Sensing 68, no 2 (2002): 147‑52.
IN Judson et al. Ecological Contexts of Index Cases and Spillover Events of Different Ebolaviruses. PLOS Pathogens 12, (2016): e1005780. https://doi.org/10.1371/journal.ppat.1005780.
Walsh et al. Wave-Like Spread of Ebola Zaire. PLOS Biology 3, (2005): e371. https://doi.org/10.1371/journal.pbio.0030371.
IN Olival & Hayman Filoviruses in bats: current knowledge and future directions. Viruses 6 (2014): 1759‑88.
Weingartl et al. Review of Ebola Virus Infections in Domestic Animals. In Vaccines and Diagnostics for Transboundary Animal Diseases. JA Roth, JA Richt, IA Morozov (eds.), 135:211‑18. Basel, 2013.
IN Kurpiers et al. Bushmeat and Emerging Infectious Diseases: Lessons from Africa. In Problematic Wildlife: A Cross-Disciplinary Approach. FM Angelici (ed), 507‑51. Cham: Springer International Publishing, 2016. https://doi.org/10.1007/978-3-319-22246-2_24.
Olivero et al. Recent Loss of Closed Forests Is Associated with Ebola Virus Disease Outbreaks. Scientific Reports 7 (2017): 14291. https://doi.org/10.1038/s41598-017-14727-9.
IN Olson et al. Lek-Associated Movement of a Putative Ebolavirus Reservoir, the Hammer-Headed Fruit Bat (Hypsignathus Monstrosus), in Northern Republic of Congo. PLOS ONE 14 ( 2019): e0223139. https://doi.org/10.1371/journal.pone.0223139.
